# Supplementary material for: Urinary Titin as a Non-Invasive Biomarker for Sarcopenia Sex Differences in Unresectable Digestive Malignancies: A Retrospective Cohort Study
Source: Int J Mol Sci. 2025 Jul 15;26(14):6781. doi: 10.3390/ijms26146781 (PMC12295692; doi:10.3390/ijms26146781)
Supplement: Supplementary file 1 [file ijms-26-06781-s001.zip]

Archive with 1 entries (1 files):
- ijms-3715650-supplementary.pdf
